# Supplementary material for: Gynaeco-obstetrical follow-up of patients with dystrophic epidermolysis bullosa, a prospective study
Source: Orphanet J Rare Dis. 2025 Mar 21;20:140. doi: 10.1186/s13023-024-03434-0 (PMC11927290; doi:10.1186/s13023-024-03434-0)
Supplement: Supplementary file 1 — Additional file1. [file 13023_2024_3434_MOESM1_ESM.xlsx]

## Sheet: EBGYNECO
ID	Age (years)	Age at diagnosis (years)	EBD Type	EBD subtype	no-gynaecological mucosal damage?	Specify mucosa(s)?	Biological results?	Biological disorders?	Is the patient monitored by a gynecologist?	No gynaecological follow-up: why?	How frequently?	Where?	Has the patient informed about her dermatological pathology?	Why?	Period?	Period?1/2	Irregular periods: specify	Period?2/2	Absorption methods	Tolerance of the absorption method	Bad tolerance to absorption method: specify	What's the reason?	Contraception (current or past)	Contraception type(s) (current or past)	Reasons for contraception	Cervical smears at recommended frequency?	No cervical smear: why?	Positive HPV test?	Any history of conization?	History of genital warts / condyloma	When?	What kind of treatment?	Treatment follow-up?	Any history of other STDs?	Proposed screening	Result:	Spousal status	Sexual relations	Frequency	Difficulties	What type :	Use of lubricants?	Use of lubricants : What type(s)?	No sexual relations: Does it have to do with epidermolysis bullosa?	Family history of breast cancer	Breast cancer screening for women over 40	No screening: Why?	Age of first screening	How frequently?2
3	58	1	Dominant	Moderate	Yes	Mouth;	No		Yes		Less than once every two years	Hospital;	Yes		No							Menopause	Yes	Progestin-only pill;IUD;	Contraception;	No			No	No				No	No		Single	Do not wish to answer							yes	yes		99	At least every 2 years
4	19	4	Recessive	Moderate	Yes	Mouth;	Yes	Fe deficiency;Inflammatory syndrome	No	19 years single and virgin					Yes	Regular		Abundant	sanitary pads	Good			No			No	No indication <25years		No	No				No	No		Single	No						no	no	not applicable
5	33	3	Recessive	Inversed	Yes	Eye;Mouth;Throat;Oesophagus;	No		Yes		Between once a year and once every two years	Hospital;	Yes		No							Continuous progestin contraceptive or OEP	Yes	Sequential estrogen-progestin pill;Continuous estrogen-progestin pill;	Contraception; catamenial headaches;	Yes		No	No	No				No	No		Couple (common-law, civil union, married)	Yes	not specified	yes	Pain;	not specified			not specified	not applicable
6	35	35	Recessive	Inversed	Yes	Mouth;Throat;Oesophagus;	Yes	Fe deficiency; anemie	No	Complicated relationship with intimacy. Afraid of painful examinations.					Yes	Regular		Normal	sanitary pads	Good			Yes	Patch;	Contraception;	No	Afraid of pain.			No				No	No		Couple (common-law, civil union, married)	Yes	1 / month or more	yes	Apprehension; Pain;	Occasionally	Gel		yes	not applicable
7	30	0	Recessive	Generalized	Yes	Eye;Mouth;Throat;Oesophagus;	Yes	Fe deficiency; anemie	Yes	The patient is followed by a gynecologist					No							Continuous progestin contraceptive or OEP	Yes	Continuous estrogen-progestin pill;	Anti-menstrual (anemia);	No	Limited or no sexual relations			No				No	No		Single	No						no	no	not applicable
8	33	0	Recessive	Severe	Yes	Eye;Mouth;Oesophagus;	Yes	Fe deficiency; anemie; Inflammatory syndrome;	No	Never referred to a gynecologist. No feeling of need for consultation					Yes	Regular		Normal	sanitary pads	Good			No			No	Limited or no sexual relations			No				No	No		Single	No						yes	yes	not applicable
9	30	0	Recessive	Severe	Yes	Eye;Mouth;Throat;Oesophagus;	Yes	Fe deficiency; anemie	No	Never referred to a gynecologist. No feeling of need for consultation					Yes	Regular		Normal	sanitary pads	Good			No			No	Patient didn't know			No				No	No		Single	No						yes	no	not applicable
10	23	0	Recessive	Severe	Yes	Eye;Mouth;Throat;Oesophagus;	Yes	Fe deficiency; anemie; Inflammatory syndrome;	No	No need perceived					Yes	Irregular	Menstruated once again (1 time in January 2021) after 1 year of amenorrhea. Prior to this, the patient had regular, abundant periods. Premenstrual syndrome Causes de l'aménorrhée : dénutrition	Abundant	sanitary pads	Good			No			No	No sexual relations			No				No	No		Single	No						yes	no	not applicable
11	46	0	Recessive	Inversed	Yes	Eye;Mouth;Throat;Oesophagus;Anal	Yes	Vit D deficiency	No	No time					Yes	Regular		Abundant	sanitary pads	Bad	does not tolerate tampons		No			No	No time			No				No	Yes	Not done	Single	No						yes	no	no	not proposed
13	72	8	Recessive	Moderate	Yes	Eye;Mouth;Throat;Oesophagus;	Yes	noe	Yes	2 gynecological appointments per year					Yes	Regular		Abundant	sanitary pads	Good			Yes	Progestin pill;	Contraception;	Yes		Yes	No	No				No	No		Séparée	Yes	1 / month or more	no		Systematically	not specified		no	yes		60	At least every 2 years
14	48	0	Recessive	Inversée	Yes	Eye;Mouth;Throat;Oesophagus;Respiratory	Yes	noe	Yes						No							Continuous progestin contraceptive or OEP	Yes	Continuous estrogen-progestin pill;	Anti-menstrual (anemia);	Yes		No	No	No				No	No		Single	No						yes	no	yes		41	At least every 2 years
15	24	0	Recessive	Severe	Yes	Eye;Mouth;Throat;	Yes	Fe deficiency; anemie; Inflammatory syndrome;	Yes						Yes	Regular		Normal	sanitary pads	Good			No			No	No indication <25years			No				No	No		Single	No						yes	yes	not applicable
16	25	0	Recessive	Generalized	Yes	Eye;Mouth;Throat;Oesophagus;	Yes	Fe deficiency; anemie; Inflammatory syndrome;	Yes		Between once a year and once every two years	Hospital;	Yes		Yes	Regular		Normal	sanitary pads	Good			No			Yes		No	No	No				No	No		Single	No						yes	no	not applicable
17	33	0	Recessive	Generalized	Yes	Eye;Mouth;Throat;Oesophagus;	Yes	Fe deficiency; anemie; Inflammatory syndrome;	No	Negligence: the family doctor performs the smear test					Yes	Regular		Abundant	sanitary pads	Good			No			Yes		No	No	No				No	No		Single	Yes	1 / month or more	no		Jamais			yes	not applicable
18	42	0	Recessive	Severe	Yes	Eye;Mouth;Throat;Oesophagus;	Yes	noe	Yes		Between once a year and once every two years	Hospital;	Yes		Yes	Irregular	Periods of amenorrhea in the context of undernutrition	Poor	sanitary pads	Good			No			Yes		No	No	No				No	No		Couple (common-law, civil union, married)	Yes	1 / semaine ou plus	no		Jamais			yes	no
19	68	0	Recessive	Inversed	Yes	Eye;Mouth;Throat;Oesophagus;	Yes	noe	Yes		Between once a year and once every two years	Private practice;	Yes		No							Menopause	Yes	IUD;condom;	Contraception;	Yes		No	No	No				No	No		Couple (common-law, civil union, married)	Yes	1 / month or more	yes	Dyspareuria;	Frequently	not specified		yes	yes		50	At least every 2 years
20	34	34	Recessive	Severe	Yes	Eye;Mouth;Throat;Oesophagus;	Yes	Fe deficiency; anemie; Inflammatory syndrome;	No	not specified					Yes	Regular			sanitary pads				No			No	No sexual relations		No	No				No	No		Single	No							no	not applicable
21	39	0	Recessive	Inversed	Yes	Mouth;Throat;Oesophagus;Urinary	Yes	Fe deficiency;	Yes		Less than once every two years	Private practice;	Yes		No							Continuous progestin contraceptive or OEP	Yes	Progestin pill;	Anti-menstrual (anemia);	Yes		No	No	No				No	No		Couple (common-law, civil union, married)	Yes	1 / year or more	yes	Pain; Wound; Apprehension;	Souvent			yes	not applicable
22	51	3	Recessive	Moderate	No		No		Yes		Between once a year and once every two years	Hôpital;	Yes		Yes	Regular		not specified	sanitary pads	Bad	irritation		Yes	IUD + progestin;	Contraception;	Yes		Yes	No	Yes	2020-09-10	surgery, supervision	Yes	Yes	No		Couple (common-law, civil union, married)	Yes	not specified	not specified	not specified	not specified	not specified		yes	yes		18	At least every 2 years
23	27	0	Recessive	Severe	Yes	Eye;Mouth;Throat;	Yes	Inflammatory syndrome;	Yes		Between once a year and once every two years	Private practice;Hospital;	Yes		Yes	not specified		Poor	sanitary pads	not specified			No			Yes		No	No	No				No	No		Couple (common-law, civil union, married)	Yes	1 / year or more	yes	Pain;Wounds;Dyspareuria;Apprehension;	Systematically	not specified		no	not applicable
24	30	0	Recessive	Generalized	Yes	Eye;Mouth;Throat;Oesophagus;	Yes	Fe deficiency; anemie; Inflammatory syndrome;	No	no sexual relations					No							Continuous progestin contraceptive or OEP	Yes	Continuous estrogen-progestin pill;	Anti-menstrual (anemia);	No	No sexual relations			No				No	No		Single	No						not specified	yes	not applicable
25	28	0	Dominant	Generalized	No		Yes	Fe deficiency; anemie	Yes		More than once per year	Private practice;	Yes		No							Continuous progestin contraceptive or OEP	Yes	condom + SAWIS;	Contraception;	Yes		Yes	No	No				No	No		Single	Yes	1 / year or more	yes	Pain;	Frequently			not specified	not applicable
26	40	0.04	Recessive	Moderate inversed pruritic	Yes	Mouth;	No		No	did not want to see a doctor					No							unexplainable	No			No	No gynaecological follow-up		Yes	No				Yes	Yes	Negative	Couple (common-law, civil union, married)	Yes	1 / month or more	yes	Pain;Stenosis;	Occasionally	not specified		yes	yes		35	Less frequently than once every 2 years
27	54	2	Recessive	Inversed	Yes	Eye;Mouth;Throat;Oesophagus;	Yes	not specified	Yes		Between once a year and once every two years	Private practice;	Yes		No							Menopause	No			Yes		No	No	No				No	No		Couple (common-law, civil union, married)	Yes	1 / month or more	yes	Pain;	Never			no	yes		0	At least every 2 years
28	61	61	Recessive	Moderate	Yes	Mouth;Throat;Oesophagus;	Yes	noe	Yes		More than once per year	Private practice;	Yes		No							Menopause	Yes	Sequential estrogen-progestin pill;	Contraception;	Yes		No	No	No				No	Yes	Negative	Couple (common-law, civil union, married)	Yes	1 / month or more	no		Never			no	yes		50	At least every 2 years
29	72	0	Recessive	Inversed	Yes	Mouth;Throat;Oesophagus;	Yes	Inflammatory syndrome;	Yes		Between once a year and once every two years	Private practice;	Yes		Yes	Regular		Abundant	sanitary pads	Good			Yes	Continuous estrogen-progestin pill;Progestin-only pill;IUD + progestin;	Contraception;	Yes		No	No	No				No	No		Couple (common-law, civil union, married)	Yes	1 / month or more	no		Frequently	no answer		no	yes		50	At least every 2 years
12	43	0	Recessive	Inversed	Yes	Mouth;Throat;Oesophagus;Urinary	Yes	Fe deficiency; anemie; Inflammatory syndrome;	Yes		Less than once every two years	Hospital;	Yes		Yes	Regular			sanitary pads				No			No											Couple (common-law, civil union, married)	Yes	1 / month or more	yes	Pain;Wounds;Stenosis;Apprehension	Systematically			no	yes		40	At least every 2 years
[truncated: 56 more columns]
